# Supplementary material for: An analysis of drug resistance among people living with HIV/AIDS in Shanghai, China
Source: PLoS One. 2017 Feb 10;12(2):e0165110. doi: 10.1371/journal.pone.0165110 (PMC5302315; doi:10.1371/journal.pone.0165110)
Supplement: S1 File — (XLSX) [file pone.0165110.s001.xlsx]

## Sheet: ART-experienced
No.	Gender	Marital status	WHO stage	Infection route	Age	HIV confirmation date	treatment start date	ART regimens	DR test date	CD4	HIV-RNA	subtype	ATV/r	DRV/r	FPV/r	IDV/r	LPV/r	NFV	SQV/r	TPV/r	3TC	ABC	AZT	D4T	DDI	FTC	TDF	EFV	ETR	NVP	RPV
1	male	married	3	homosexually	39	patient privacy	patient privacy	AZT+3TC+NVP	patient privacy	5	6322	B	S	S	S	S	S	S	S	S	I	H	I	H	H	I	H	H	I	H	H
2	female	married	4	Non-homosexually	38	patient privacy	patient privacy	AZT+3TC+NVP	patient privacy	92	33000	B	P	S	P	S	P	S	S	S	S	S	S	S	S	S	S	S	S	S	S
3	male	married	3	Non-homosexually	53	patient privacy	patient privacy	d4T+ddI+NVP	patient privacy	130	34000	B	S	S	S	S	S	S	S	S	S	S	S	S	S	S	S	S	S	S	S
4	female	widowed	2	Non-homosexually	62	patient privacy	patient privacy	AZT+3TC+ddI	patient privacy	408	29100	B	S	S	S	S	S	S	S	S	S	S	S	S	S	S	S	S	S	S	S
5	male	divorced	4	Non-homosexually	42	patient privacy	patient privacy	AZT+3TC+EFV	patient privacy	110	670000	B	S	S	S	S	S	S	S	S	S	S	S	S	S	S	S	S	S	S	S
6	male	married	4	Non-homosexually	33	patient privacy	patient privacy	AZT+3TC+EFV	patient privacy	47	359000	C	S	S	S	S	S	S	S	S	S	S	S	S	S	S	S	H	S	H	H
7	male	married	3	homosexually	53	patient privacy	patient privacy	TDF+3TC+EFV	patient privacy	26	5700000	CRF01_AE	S	S	S	S	S	S	S	S	S	S	S	S	S	S	S	S	S	S	S
8	male	single	3	homosexually	36	patient privacy	patient privacy	d4T+3TC+IDV	patient privacy	200	1800	B	S	S	S	S	S	S	S	S	H	I	S	I	I	H	S	H	H	H	H
9	male	single	3	Non-homosexually	36	patient privacy	patient privacy	d4T+3TC+IDV	patient privacy	200	1300	B	S	S	S	S	S	S	S	S	H	L	S	I	L	H	S	H	H	H	H
10	male	married	4	Non-homosexually	40	patient privacy	patient privacy	d4T+3TC+NVP	patient privacy	342	6700	B	S	S	S	S	S	S	S	S	H	I	L	L	L	H	S	I	I	H	H
11	male	married	4	homosexually	39	patient privacy	patient privacy	AZT+IDV+EFV	patient privacy	11	7000	B	S	S	S	S	S	S	S	S	S	S	S	S	S	S	S	S	S	S	S
12	female	widowed	4	Non-homosexually	63	patient privacy	patient privacy	AZT+3TC+ddI	patient privacy	408	29100	B	S	S	S	S	S	S	S	S	S	S	S	S	S	S	S	S	S	S	S
13	female	married	3	Non-homosexually	43	patient privacy	patient privacy	ddI+d4T+NVP	patient privacy	385	70100	C	L	L	L	L	L	L	L	I	S	P	P	P	P	S	S	P	S	L	L
14	male	single	3	homosexually	26	patient privacy	patient privacy	AZT+3TC+EFV	patient privacy	183	2000	B	S	S	S	S	S	S	S	S	S	I	L	L	H	S	P	H	I	H	I
15	male	married	3	Non-homosexually	45	patient privacy	patient privacy	d4T+3TC+EFV	patient privacy	151	1000	C	S	S	S	S	S	S	S	S	H	P	S	S	S	H	S	H	L	H	L
16	male	divorced	3	Non-homosexually	52	patient privacy	patient privacy	AZT+3TC+NVP	patient privacy	238	69800	B	S	S	S	S	S	S	S	S	H	I	L	L	L	H	S	I	I	H	H
17	male	single	3	Non-homosexually	38	patient privacy	patient privacy	d4T+ddI+NVP	patient privacy	602	2000	B	S	S	S	S	S	S	S	S	P	P	S	P	P	P	S	S	S	S	S
18	male	divorced	4	Non-homosexually	52	patient privacy	patient privacy	AZT+3TC+EFV	patient privacy	54	260000	CRF01_AE	S	S	P	S	S	S	S	P	P	P	L	L	P	S	P	S	S	S	S
19	male	married	4	homosexually	54	patient privacy	patient privacy	AZT+3TC+NVP	patient privacy	26	32900	CRF01_AE	S	S	S	S	S	S	S	S	S	S	S	S	S	S	S	S	S	S	S
20	male	single	3	homosexually	27	patient privacy	patient privacy	AZT+3TC+NVP	patient privacy	195	64700	B	S	S	S	S	S	S	S	S	S	S	S	S	S	S	S	S	S	S	S
21	male	single	3	homosexually	50	patient privacy	patient privacy	AZT+3TC+EFV	patient privacy	179	10000	CRF01_AE	S	S	S	S	S	S	S	S	S	S	S	S	S	S	S	S	S	S	S
22	male	single	4	Non-homosexually	40	patient privacy	patient privacy	AZT+3TC+NVP	patient privacy	133	3070	B	S	S	S	S	S	S	S	S	S	S	S	S	S	S	S	S	S	S	S
23	female	married	3	Non-homosexually	50	patient privacy	patient privacy	d4T+3TC+EFV	patient privacy	358	2210	CRF01_AE	S	S	S	S	S	S	S	S	H	P	S	S	S	H	S	H	S	H	H
24	female	single	2	Non-homosexually	5	patient privacy	patient privacy	ABC+3TC+LPV/r	patient privacy	75	63500	B	S	S	S	S	S	S	S	S	H	H	H	H	H	H	I	I	I	H	H
25	male	single	4	homosexually	25	patient privacy	patient privacy	d4T+3TC+EFV	patient privacy	338	4600	B	S	S	S	S	S	S	S	S	S	S	S	S	S	S	S	S	S	S	S
26	male	single	3	Non-homosexually	33	patient privacy	patient privacy	AZT+3TC+NVP	patient privacy	15	3400	C	S	S	S	S	S	S	S	S	H	H	S	P	H	H	I	I	I	H	H
27	male	married	4	Non-homosexually	68	patient privacy	patient privacy	d4T+3TC+EFV	patient privacy	11	1700	B	S	S	S	S	S	S	S	S	S	S	S	S	S	S	S	S	S	S	S
28	male	single	3	homosexually	32	patient privacy	patient privacy	AZT+3TC+EFV	patient privacy	298	8800	CRF01_AE	S	S	S	S	S	S	S	S	S	S	S	S	S	S	S	S	S	S	S
29	male	married	3	Non-homosexually	46	patient privacy	patient privacy	AZT+3TC+EFV	patient privacy	240	1910	B	S	S	S	S	S	S	S	S	S	S	S	S	S	S	S	S	S	S	S
30	male	single	3	homosexually	28	patient privacy	patient privacy	AZT+3TC+EFV	patient privacy	123	56900	CRF01_AE	S	S	S	S	S	S	S	S	S	S	S	S	S	S	S	S	S	S	S
31	male	single	3	homosexually	41	patient privacy	patient privacy	AZT+3TC+EFV	patient privacy	73	800000	B	S	S	S	S	S	S	S	S	S	S	S	S	S	S	P	S	S	S	S
32	male	single	3	Non-homosexually	23	patient privacy	patient privacy	d4T+3TC+NVP	patient privacy	216	8700	B	S	S	S	S	S	S	S	S	H	H	S	H	H	H	I	I	I	H	I
33	male	married	3	Non-homosexually	59	patient privacy	patient privacy	d4T+3TC+EFV	patient privacy	219	12300	B	S	S	S	S	S	S	S	S	S	L	I	I	L	S	L	S	S	S	S
34	male	married	3	Non-homosexually	48	patient privacy	patient privacy	D4T+3TC+NVP	patient privacy	187	78000	B	S	S	S	S	S	S	S	S	H	L	S	L	L	H	S	I	P	I	P
35	male	single	3	homosexually	28	patient privacy	patient privacy	TDF+3TC+EFV	patient privacy	277	27200	CRF01_AE	S	S	S	S	S	L	S	S	L	L	S	L	L	L	L	H	P	H	P
36	male	married	4	Non-homosexually	28	patient privacy	patient privacy	TDF+3TC+NVP	patient privacy	51	10400	B	S	S	S	S	S	S	S	S	H	L	S	S	P	H	S	I	I	H	I
37	male	married	3	Non-homosexually	47	patient privacy	patient privacy	AZT+3TC+NVP	patient privacy	51	10400	B	S	S	S	S	S	S	S	S	H	L	P	P	L	H	S	S	S	S	S
38	male	married	3	Non-homosexually	62	patient privacy	patient privacy	AZT+3TC+EFV	patient privacy	302	1400	B	S	S	S	S	S	S	S	S	H	I	L	I	I	H	S	H	L	H	L
39	male	single	3	homosexually	25	patient privacy	patient privacy	AZT+3TC+EFV	patient privacy	70	34100	CRF01_AE	S	S	S	S	S	S	S	S	H	H	H	H	H	H	I	H	I	H	I
40	male	single	3	Non-homosexually	38	patient privacy	patient privacy	d4T+3TC+NVP	patient privacy	40	1280000	B	S	S	S	S	S	S	S	S	S	S	S	S	S	S	S	S	S	S	S
41	male	married	4	Non-homosexually	51	patient privacy	patient privacy	TDF+3TC+EFV	patient privacy	6	102000	B	S	S	S	S	S	S	S	S	S	S	S	S	S	S	S	S	S	S	S
42	male	married	4	Non-homosexually	52	patient privacy	patient privacy	AZT+3TC+NVP	patient privacy	28	11700	B	S	S	S	S	S	S	S	S	H	H	S	L	I	H	I	H	I	H	I
43	male	single	3	homosexually	34	patient privacy	patient privacy	AZT+3TC+EFV	patient privacy	310	4830	B	S	S	S	S	S	S	S	S	S	S	L	L	S	S	S	S	S	S	S
44	male	single	4	homosexually	33	patient privacy	patient privacy	d4T+3TC+EFV	patient privacy	35	72800	B	S	S	S	S	S	S	S	S	P	L	S	L	L	P	I	H	I	H	I
45	male	single	4	homosexually	30	patient privacy	patient privacy	TDF+3TC+EFV	patient privacy	150	105000	CRF01_AE	S	S	S	S	S	S	S	S	H	I	S	P	I	H	L	H	P	H	P
46	female	widowed	3	Non-homosexually	61	patient privacy	patient privacy	d4T+3TC+NVP	patient privacy	217	91300	B	S	S	S	S	S	S	S	S	S	S	I	I	S	S	L	S	S	S	S
47	female	married	3	Non-homosexually	25	patient privacy	patient privacy	d4T+3TC+NVP	patient privacy	105	438000	CRF01_AE	S	S	S	S	S	S	S	S	H	L	S	S	P	H	S	H	S	H	S
48	male	single	3	Non-homosexually	38	patient privacy	patient privacy	d4T+3TC+NVP	patient privacy	40	1280000	B	S	S	S	S	S	S	S	S	S	S	S	S	S	S	S	S	S	S	S
49	male	single	3	homosexually	34	patient privacy	patient privacy	AZT+3TC+EFV	patient privacy	310	5860	B	S	S	S	S	S	S	S	S	S	L	I	I	L	S	L	S	S	S	S
50	male	widowed	3	Non-homosexually	58	patient privacy	patient privacy	d4T+ddI+NVP	patient privacy	150	1700	B	S	S	S	S	S	S	S	S	S	S	P	S	S	S	S	S	S	S	S
51	female	married	4	Non-homosexually	65	patient privacy	patient privacy	TDF+3TC+EFV	patient privacy	45	141000	CRF01_AE	S	S	S	S	S	S	S	S	H	H	S	I	H	H	H	H	I	H	I
52	male	married	4	Non-homosexually	52	patient privacy	patient privacy	TDF+3TC+EFV	patient privacy	14	223000	CRF01_AE	S	S	S	S	S	S	S	S	H	H	S	I	H	H	H	H	I	H	H
53	male	single	4	Non-homosexually	29	patient privacy	patient privacy	TDF+3TC+EFV	patient privacy	7	480000	CRF01_AE	S	S	S	S	S	S	S	S	H	H	S	S	H	H	S	H	S	H	S
54	male	married	4	homosexually	33	patient privacy	patient privacy	TDF+3TC+EFV	patient privacy	29	264000	CRF01_AE	S	S	S	S	S	S	S	S	H	L	S	S	L	H	S	H	P	H	P
55	male	married	4	homosexually	33	patient privacy	patient privacy	TDF+3TC+EFV	patient privacy	25	33800	CRF01_AE	S	S	S	S	S	S	S	S	H	L	S	S	L	H	S	H	P	H	P
56	male	married	4	homosexually	40	patient privacy	patient privacy	d4T+3TC+EFV	patient privacy	35	616000	CRF01_AE	S	S	S	S	S	S	S	S	S	S	S	S	S	S	S	S	S	S	S
57	male	single	4	homosexually	30	patient privacy	patient privacy	TDF+3TC+EFV	patient privacy	12	16400	C	S	S	S	S	S	S	S	S	S	S	S	S	S	S	S	S	S	S	S
58	male	married	4	homosexually	35	patient privacy	patient privacy	AZT+3TC+EFV	patient privacy	21	325000	CRF01_AE	S	S	S	S	S	S	S	S	S	P	L	L	P	S	S	S	S	S	S
59	male	married	4	homosexually	33	patient privacy	patient privacy	TDF+3TC+EFV	patient privacy	22	1500	CRF01_AE	S	S	S	S	S	S	S	S	S	S	S	S	S	S	S	S	S	S	S
60	male	married	4	homosexually	52	patient privacy	patient privacy	TDF+3TC+EFV	patient privacy	14	2700	CRF01_AE	S	S	S	S	S	S	S	S	H	H	S	I	H	H	H	H	I	H	H
61	male	divorced	4	homosexually	36	patient privacy	patient privacy	d4T+3TC+EFV	patient privacy	34	297000	CRF01_AE	S	S	S	S	S	S	S	S	H	I	S	L	I	H	L	H	I	H	I
62	female	married	4	Non-homosexually	67	patient privacy	patient privacy	TDF+3TC+EFV	patient privacy	69	74900	CRF01_AE	S	S	S	S	S	S	S	S	H	H	S	I	H	H	H	H	L	H	H
63	male	single	4	homosexually	26	patient privacy	patient privacy	TDF+3TC+EFV	patient privacy	64	33700	CRF01_AE	S	S	S	S	S	S	S	S	S	S	S	S	S	S	S	I	I	H	I
64	male	single	4	homosexually	22	patient privacy	patient privacy	AZT+3TC+NVP	patient privacy	1	190000	CRF01_AE	S	S	S	S	S	S	S	S	H	H	S	I	H	H	H	H	I	H	I
65	male	married	4	homosexually	50	patient privacy	patient privacy	TDF+3TC+EFV	patient privacy	31	34000	CRF01_AE	S	S	S	S	S	S	S	S	H	L	S	S	P	H	S	H	I	H	I
66	male	married	4	homosexually	32	patient privacy	patient privacy	TDF+3TC+EFV	patient privacy	54	72700	CRF01_AE	S	S	S	S	S	S	S	S	H	L	S	L	I	H	S	H	P	H	L
67	male	married	4	Non-homosexually	28	patient privacy	patient privacy	TDF+3TC+EFV	patient privacy	12	62000	CRF01_AE	S	S	S	S	S	S	S	S	H	H	S	I	H	H	L	H	S	H	S
68	male	single	4	homosexually	20	patient privacy	patient privacy	AZT+3TC+EFV	patient privacy	133	1600000	CRF01_AE	S	S	S	S	S	S	S	S	H	I	S	I	I	H	L	H	P	H	L
69	female	single	4	Non-homosexually	27	patient privacy	patient privacy	AZT+3TC+EFV	patient privacy	47	57800	CRF01_AE	S	S	S	S	S	S	S	S	H	I	L	I	I	H	P	H	L	H	H
70	male	married	4	Non-homosexually	52	patient privacy	patient privacy	d4T+3TC+NVP	patient privacy	14	440000	B	S	S	S	S	S	S	S	S	S	S	S	S	S	S	S	S	S	S	S
71	male	married	4	homosexually	35	patient privacy	patient privacy	d4T+3TC+NVP	patient privacy	60	23200	CRF01_AE	S	S	S	S	S	S	S	S	H	I	L	I	I	H	L	H	L	H	L
72	male	married	4	homosexually	45	patient privacy	patient privacy	TDF+3TC+EFV	patient privacy	35	212000	B	S	S	S	S	S	S	S	S	H	L	S	S	L	H	S	H	I	H	H
73	male	single	4	homosexually	31	patient privacy	patient privacy	AZT+3TC+EFV	patient privacy	350	63900	CRF01_AE	S	S	S	S	S	S	S	S	S	S	S	S	S	S	S	S	S	S	S
74	male	married	4	Non-homosexually	37	patient privacy	patient privacy	TDF+3TC+EFV	patient privacy	200	66200	B	S	S	P	S	S	S	S	P	S	S	S	S	S	S	S	S	S	S	S
75	male	single	4	homosexually	25	patient privacy	patient privacy	TDF+3TC+EFV	patient privacy	1	176000	CRF01_AE	S	S	S	S	S	S	S	S	I	H	L	H	H	I	H	H	H	H	H

## Sheet: ART naïve
No.	Gender	Marital status	WHO stage	Infection route	Age	HIV confirmation date	DR test date	CD4	HIV-RNA	subtype	ATV/r	DRV/r	FPV/r	IDV/r	LPV/r	NFV	SQV/r	TPV/r	3TC	ABC	AZT	D4T	DDI	FTC	TDF	EFV	ETR	NVP	RPV
1	male	married	3	homosexually	52	patient privacy	patient privacy	412	22800	B	S	S	S	S	S	S	S	S	S	S	S	S	S	S	S	S	S	S	S
2	female	married	4	Non-homosexually	40	patient privacy	patient privacy	25	436000	B	S	S	S	P	P	S	S	S	S	S	S	S	S	S	S	H	S	H	S
3	male	single	3	homosexually	24	patient privacy	patient privacy	712	158000	B	S	S	S	S	S	S	S	S	S	S	S	S	S	S	S	S	S	S	S
4	male	single	3	homosexually	35	patient privacy	patient privacy	276	98700	C	S	S	S	S	S	S	S	S	S	S	S	S	S	S	S	S	S	S	S
5	male	married	4	Non-homosexually	45	patient privacy	patient privacy	319	86000	B	S	S	S	S	S	S	S	S	S	S	S	S	S	S	S	S	S	S	S
6	female	married	4	Non-homosexually	22	patient privacy	patient privacy	296	132000	B	S	S	S	S	S	S	S	S	S	S	S	S	S	S	S	S	S	S	S
7	male	single	3	homosexually	29	patient privacy	patient privacy	209	32700	CRF01_AE	S	S	S	S	S	S	S	S	S	S	S	S	S	S	S	S	S	S	S
8	male	married	3	homosexually	45	patient privacy	patient privacy	178	7000	B	S	S	S	S	S	S	S	S	S	S	S	S	S	S	S	S	S	S	S
9	male	single	3	homosexually	25	patient privacy	patient privacy	194	164000	B	S	S	S	S	S	S	S	S	S	S	S	S	S	S	S	S	S	S	S
10	male	single	3	Non-homosexually	29	patient privacy	patient privacy	335	547000	B	S	S	S	S	S	S	S	S	S	S	S	S	S	S	S	S	S	S	S
11	male	single	3	homosexually	23	patient privacy	patient privacy	223	5600	B	S	S	S	S	S	S	S	S	S	S	S	S	S	S	S	S	S	S	S
12	male	married	4	homosexually	39	patient privacy	patient privacy	27	326000	B	S	S	S	S	S	S	S	S	S	S	S	S	S	S	S	S	S	S	S
13	male	single	3	homosexually	31	patient privacy	patient privacy	210	42100	B	L	S	L	L	P	H	I	S	S	S	S	S	S	S	S	S	S	S	S
14	male	single	3	homosexually	26	patient privacy	patient privacy	160	43000	B	S	S	S	S	S	S	S	S	S	S	S	S	S	S	S	P	P	P	P
15	male	single	3	homosexually	33	patient privacy	patient privacy	277	3100	B	S	S	S	S	S	S	S	S	S	S	S	S	S	S	S	S	S	S	S
16	male	single	4	Non-homosexually	33	patient privacy	patient privacy	158	32000	CRF01_AE	S	S	S	S	S	S	S	S	S	S	S	S	S	S	S	S	S	S	S
17	male	single	3	homosexually	31	patient privacy	patient privacy	218	63600	B	S	S	S	S	S	S	S	S	S	S	S	S	S	S	S	S	S	S	S
18	male	married	3	homosexually	51	patient privacy	patient privacy	282	45000	B	S	S	S	S	S	S	S	S	S	S	S	S	S	S	S	S	S	S	S
19	male	single	3	Non-homosexually	49	patient privacy	patient privacy	77	935000	B	S	S	S	S	S	S	S	S	S	S	S	S	S	S	S	S	S	S	S
20	male	single	4	homosexually	23	patient privacy	patient privacy	169	111000	B	S	S	S	S	S	S	S	S	S	S	S	S	S	S	S	S	S	S	S
21	male	married	3	homosexually	39	patient privacy	patient privacy	281	22200	B	S	S	S	S	S	S	S	S	S	S	S	S	S	S	S	S	S	S	S
22	male	married	3	Non-homosexually	77	patient privacy	patient privacy	278	3200	B	S	S	S	S	S	S	S	S	S	S	S	S	S	S	S	S	S	S	S
23	male	single	2	homosexually	38	patient privacy	patient privacy	288	8800	B	S	S	S	S	S	S	S	S	S	S	S	S	S	S	S	S	S	S	S
24	male	single	4	Non-homosexually	29	patient privacy	patient privacy	7	3250000	B	S	S	S	S	S	S	S	S	S	S	S	S	S	S	S	S	S	S	S
25	male	single	4	Non-homosexually	34	patient privacy	patient privacy	33	2350000	CRF01_AE	S	S	S	S	S	S	S	S	S	S	S	S	S	S	S	S	S	S	S
26	male	single	3	Non-homosexually	30	patient privacy	patient privacy	328	45300	B	S	S	S	S	S	S	S	S	S	S	S	S	S	S	S	S	S	S	S
27	male	single	3	Non-homosexually	33	patient privacy	patient privacy	36	345000	B	S	S	S	S	S	S	S	S	S	S	S	S	P	S	S	S	S	S	S
28	male	single	3	homosexually	31	patient privacy	patient privacy	123	43800	B	S	S	S	S	S	S	S	S	S	S	S	S	S	S	S	S	S	S	S
29	male	single	3	Non-homosexually	32	patient privacy	patient privacy	180	32400	B	S	S	S	S	S	S	S	S	S	S	S	S	S	S	S	S	S	S	S
30	female	married	3	Non-homosexually	23	patient privacy	patient privacy	105	19200	B	S	S	S	S	S	S	S	S	S	S	S	S	S	S	S	S	S	S	S
31	male	single	3	homosexually	29	patient privacy	patient privacy	299	4500	C	S	S	S	S	S	S	S	S	S	S	S	S	S	S	S	S	S	S	S
32	male	single	3	homosexually	56	patient privacy	patient privacy	116	456000	B	S	S	S	S	S	S	S	S	S	S	S	S	S	S	S	S	S	S	S
33	male	single	3	homosexually	30	patient privacy	patient privacy	23	346000	B	S	S	S	S	S	S	S	S	S	S	S	S	S	S	S	S	S	S	S
34	male	single	3	homosexually	27	patient privacy	patient privacy	214	57200	B	S	S	S	S	S	S	S	S	S	S	S	S	S	S	S	S	S	S	S
35	male	married	3	Non-homosexually	37	patient privacy	patient privacy	6	4700000	CRF01_AE	S	S	S	S	S	S	S	S	S	S	S	S	S	S	S	S	S	S	S
36	male	married	4	Non-homosexually	45	patient privacy	patient privacy	180	121000	CRF01_AE	S	S	S	S	S	S	S	S	S	S	S	S	S	S	S	S	S	S	S
37	male	divorced	3	homosexually	31	patient privacy	patient privacy	286	234000	B	S	S	S	S	S	S	S	S	S	S	S	S	S	S	S	S	S	S	S
38	female	married	3	Non-homosexually	59	patient privacy	patient privacy	314	2300	B	S	S	S	S	S	S	S	S	S	S	S	S	S	S	S	S	S	S	S
39	male	single	2	homosexually	37	patient privacy	patient privacy	292	9900	B	S	S	S	S	S	S	S	S	S	S	S	S	S	S	S	S	S	S	S
40	male	married	4	Non-homosexually	45	patient privacy	patient privacy	180	70000	B	S	S	S	S	S	S	S	S	S	S	S	S	S	S	S	S	S	S	S
41	male	single	3	Non-homosexually	31	patient privacy	patient privacy	260	11200	B	S	S	S	S	S	S	S	S	S	S	S	S	S	S	S	S	S	S	S
42	male	married	3	homosexually	48	patient privacy	patient privacy	83	600000	B	S	S	S	S	S	S	S	S	S	S	S	S	S	S	S	S	S	S	S
43	male	married	4	homosexually	58	patient privacy	patient privacy	253	27900	B	S	S	S	S	S	P	S	S	S	S	S	S	S	S	S	P	S	P	S
44	male	married	4	homosexually	41	patient privacy	patient privacy	199	78000	CRF01_AE	S	S	S	S	S	S	S	S	S	S	S	S	S	S	S	S	S	S	S
45	female	married	3	Non-homosexually	31	patient privacy	patient privacy	292	23500	B	S	S	S	S	S	S	S	S	S	S	S	S	S	S	S	S	S	S	S
46	male	married	3	homosexually	28	patient privacy	patient privacy	36	56400	C	S	S	S	S	S	S	S	S	S	S	S	S	S	S	S	S	S	S	S
47	male	married	4	homosexually	33	patient privacy	patient privacy	61	13100	CRF01_AE	S	S	S	S	S	S	S	S	S	S	S	S	S	S	S	S	S	S	S
48	male	married	3	Non-homosexually	26	patient privacy	patient privacy	260	3500	B	S	S	S	S	S	S	S	S	S	S	S	S	S	S	S	S	S	S	S
49	female	divorced	3	Non-homosexually	54	patient privacy	patient privacy	345	654000	B	S	S	S	S	S	S	S	S	S	S	S	S	S	S	S	S	S	S	S
50	male	single	3	homosexually	30	patient privacy	patient privacy	347	867000	B	S	S	S	S	S	S	S	S	S	S	S	S	S	S	S	S	S	S	S
51	male	single	3	homosexually	31	patient privacy	patient privacy	299	45700	CRF01_AE	S	S	S	S	S	S	S	S	S	S	S	S	S	S	S	S	S	S	S
52	male	single	4	homosexually	26	patient privacy	patient privacy	176	868000	B	S	S	S	S	S	S	S	S	S	S	S	S	S	S	S	S	S	S	S
53	male	married	4	homosexually	60	patient privacy	patient privacy	174	4300	CRF01_AE	S	S	S	S	S	S	S	S	S	S	S	S	S	S	S	S	S	S	S
54	male	single	3	homosexually	26	patient privacy	patient privacy	30	989000	B	S	S	S	S	S	S	S	S	S	S	P	P	L	S	S	S	S	S	S
55	male	single	3	homosexually	25	patient privacy	patient privacy	96	4120	CRF01_AE	S	S	S	S	S	S	S	S	H	P	S	S	S	H	S	I	I	H	H
56	male	single	4	homosexually	25	patient privacy	patient privacy	265	869000	CRF01_AE	S	S	S	S	S	S	S	S	S	S	S	S	S	S	S	S	S	S	S
57	male	single	3	homosexually	40	patient privacy	patient privacy	219	315000	CRF01_AE	S	S	S	S	S	S	S	S	S	S	S	S	S	S	S	S	S	S	S
58	male	single	3	homosexually	25	patient privacy	patient privacy	309	324000	CRF01_AE	S	S	S	S	S	S	S	S	S	S	S	S	S	S	S	S	S	S	S
59	male	divorced	3	homosexually	39	patient privacy	patient privacy	261	33000	CRF01_AE	S	S	S	S	S	S	S	S	S	S	S	S	S	S	S	S	S	S	S
60	male	married	3	homosexually	58	patient privacy	patient privacy	314	56300	CRF01_AE	S	S	S	S	S	S	S	S	S	S	S	S	S	S	S	S	S	S	S
61	male	married	3	homosexually	35	patient privacy	patient privacy	160	76500	CRF01_AE	S	S	S	S	S	S	S	S	S	S	S	S	S	S	S	S	S	S	S
62	male	single	3	homosexually	25	patient privacy	patient privacy	213	564000	B	S	S	S	S	S	S	S	S	S	S	S	S	S	S	S	S	S	S	S
63	male	single	4	homosexually	48	patient privacy	patient privacy	130	590000	B	S	S	S	S	S	S	S	S	S	S	S	S	S	S	S	S	S	S	S
64	male	married	3	Non-homosexually	40	patient privacy	patient privacy	34	457000	B	S	S	S	S	S	S	S	S	S	S	S	S	S	S	S	S	S	S	S
65	male	married	3	Non-homosexually	45	patient privacy	patient privacy	134	78000	B	S	S	S	S	S	S	S	S	S	S	S	S	S	S	S	S	S	S	S
66	male	married	4	Non-homosexually	29	patient privacy	patient privacy	21	76000	B	S	S	S	S	S	S	S	S	S	S	S	S	S	S	S	S	S	S	S
67	male	single	4	homosexually	28	patient privacy	patient privacy	11	8220000	B	S	S	S	S	S	S	S	S	S	S	S	S	S	S	S	S	S	S	S
68	male	single	3	Non-homosexually	43	patient privacy	patient privacy	295	98000	B	S	S	S	S	S	S	S	S	S	S	S	S	S	S	S	S	S	S	S
69	male	married	4	homosexually	39	patient privacy	patient privacy	168	1670000	B	S	S	S	S	S	S	S	S	S	P	L	L	P	S	P	S	S	S	S
70	male	married	3	Non-homosexually	53	patient privacy	patient privacy	103	34000	B	S	S	S	S	S	S	S	S	S	S	S	S	S	S	S	S	S	S	S
71	male	married	4	Non-homosexually	39	patient privacy	patient privacy	136	2350000	B	S	S	S	S	S	S	S	S	S	S	S	S	S	S	S	S	S	S	S
72	male	single	3	homosexually	42	patient privacy	patient privacy	435	780000	B	S	S	S	S	S	S	S	S	S	S	S	S	S	S	S	S	S	S	S
73	male	single	3	homosexually	21	patient privacy	patient privacy	124	220000	B	S	S	S	S	S	S	S	S	S	S	S	S	S	S	S	S	S	S	S
74	male	single	3	homosexually	18	patient privacy	patient privacy	94	31600	B	S	S	S	S	S	S	S	S	S	S	S	S	S	S	S	S	S	S	S
75	male	married	3	Non-homosexually	46	patient privacy	patient privacy	78	655000	B	S	S	S	S	S	S	S	S	S	S	S	L	L	S	S	S	S	S	S
76	male	single	4	homosexually	24	patient privacy	patient privacy	138	5700	CRF01_AE	P	S	P	P	P	L	S	P	S	S	S	S	S	S	S	S	S	S	S
77	male	single	3	Non-homosexually	26	patient privacy	patient privacy	187	45000	CRF01_AE	S	S	S	S	S	S	S	S	S	S	S	S	S	S	S	S	S	S	S
78	male	single	3	homosexually	33	patient privacy	patient privacy	240	32400	CRF01_AE	S	S	S	S	S	S	S	S	S	S	S	S	S	S	S	S	S	S	S
79	male	single	3	Non-homosexually	49	patient privacy	patient privacy	46	64500	CRF01_AE	S	S	S	S	S	S	S	S	S	S	S	S	S	S	S	S	S	S	S
80	male	single	2	homosexually	30	patient privacy	patient privacy	345	1200	CRF01_AE	S	S	S	S	S	S	S	S	S	S	S	S	S	S	S	P	P	P	P
81	male	single	4	Non-homosexually	26	patient privacy	patient privacy	455	4500	CRF01_AE	S	S	S	S	S	S	S	S	S	S	S	S	S	S	S	P	P	P	P
82	male	married	3	Non-homosexually	38	patient privacy	patient privacy	183	77000	CRF01_AE	S	S	S	S	S	S	S	S	S	S	S	S	P	S	S	S	S	S	S
83	male	single	3	homosexually	23	patient privacy	patient privacy	27	8600	CRF01_AE	S	S	S	S	S	S	S	S	S	S	S	S	S	S	S	S	S	S	S
84	male	married	3	homosexually	39	patient privacy	patient privacy	178	44000	CRF01_AE	S	S	S	S	S	S	S	S	S	S	S	S	S	S	S	S	S	S	S
85	male	single	3	homosexually	31	patient privacy	patient privacy	234	98700	CRF01_AE	S	S	S	S	S	S	S	S	S	S	S	S	S	S	S	P	P	P	P
86	female	divorced	3	Non-homosexually	69	patient privacy	patient privacy	13	149000	CRF01_AE	S	S	S	S	S	S	S	S	S	S	S	S	S	S	S	S	S	S	S
87	male	married	3	Non-homosexually	49	patient privacy	patient privacy	13	6120000	CRF01_AE	S	S	S	S	S	S	S	S	S	S	S	S	S	S	S	S	S	S	S
88	female	married	3	Non-homosexually	34	patient privacy	patient privacy	44	460000	CRF01_AE	S	S	S	S	S	S	S	S	S	S	S	S	S	S	S	S	S	S	S
89	male	divorced	3	Non-homosexually	31	patient privacy	patient privacy	244	583000	CRF01_AE	S	S	S	S	S	S	S	S	S	S	S	S	S	S	S	S	S	S	S
90	male	divorced	3	homosexually	35	patient privacy	patient privacy	219	5000	CRF01_AE	S	S	S	S	S	S	S	S	S	S	S	S	S	S	S	S	S	S	S
91	male	divorced	4	Non-homosexually	35	patient privacy	patient privacy	247	12000	CRF01_AE	P	S	P	P	P	L	S	P	S	S	S	S	S	S	S	S	S	S	S
92	female	married	4	Non-homosexually	72	patient privacy	patient privacy	390	2800	B	S	S	S	S	S	S	S	S	S	S	S	S	S	S	S	S	S	S	S
93	female	married	2	Non-homosexually	33	patient privacy	patient privacy	391	3100	B	S	S	S	S	S	S	S	S	S	S	S	S	S	S	S	S	S	S	S
94	male	married	4	Non-homosexually	62	patient privacy	patient privacy	202	213000	B	S	S	S	S	S	S	S	S	S	S	S	S	S	S	S	S	S	S	S
95	male	married	4	Non-homosexually	59	patient privacy	patient privacy	19	74900	C	S	S	S	S	S	S	S	S	S	S	S	S	S	S	S	S	S	S	S
96	male	married	4	Non-homosexually	41	patient privacy	patient privacy	146	32000	C	S	S	S	S	S	S	S	S	S	S	S	S	S	S	S	S	S	S	S
97	female	married	3	Non-homosexually	25	patient privacy	patient privacy	350	8400	C	S	S	S	S	S	S	S	S	S	S	S	S	S	S	S	S	S	S	S
98	female	married	3	Non-homosexually	23	patient privacy	patient privacy	170	74200	C	S	S	S	S	S	L	S	S	S	S	S	S	S	S	S	S	S	S	S
99	male	single	3	Non-homosexually	56	patient privacy	patient privacy	351	3400	CRF01_AE	S	S	S	S	S	S	S	S	S	S	S	S	S	S	S	P	P	P	P
100	male	married	3	homosexually	32	patient privacy	patient privacy	87	564000	CRF01_AE	S	S	S	S	S	S	S	S	S	S	S	S	S	S	S	S	S	S	S
101	male	single	4	homosexually	27	patient privacy	patient privacy	123	12400	CRF01_AE	S	S	S	S	S	S	S	S	S	S	S	S	S	S	S	S	S	S	S
102	male	married	4	homosexually	33	patient privacy	patient privacy	9	135000	B	S	S	S	S	S	S	S	S	S	S	S	S	S	S	S	L	L	L	L
103	male	married	4	Non-homosexually	60	patient privacy	patient privacy	427	427000	B	S	S	S	S	S	S	S	S	S	S	S	S	S	S	S	S	S	S	S
104	male	single	4	Non-homosexually	25	patient privacy	patient privacy	53	15500	CRF01_AE	S	S	S	S	S	S	S	S	S	S	S	S	S	S	S	S	S	S	S
105	male	married	4	homosexually	37	patient privacy	patient privacy	1	1380000	CRF01_AE	S	S	S	S	S	S	S	S	S	S	S	P	P	S	S	S	S	S	S
106	male	widowed	4	Non-homosexually	76	patient privacy	patient privacy	11	96200	CRF01_AE	S	S	S	S	S	S	S	S	S	S	S	S	S	S	S	S	S	S	S
107	male	married	4	Non-homosexually	46	patient privacy	patient privacy	12	55300	CRF01_AE	S	S	S	S	S	S	S	S	S	S	S	S	S	S	S	P	P	P	P
108	male	married	4	homosexually	39	patient privacy	patient privacy	494	4380	B	S	S	S	S	S	S	S	S	S	S	S	S	S	S	S	S	S	S	S
109	male	married	4	Non-homosexually	61	patient privacy	patient privacy	49	79100	CRF01_AE	S	S	S	S	S	S	S	S	S	S	S	S	S	S	S	S	S	S	S
110	male	divorced	4	homosexually	43	patient privacy	patient privacy	54	38200	CRF01_AE	S	S	S	S	S	S	S	S	S	S	S	S	P	S	S	S	S	S	S
111	male	single	4	Non-homosexually	28	patient privacy	patient privacy	11	87600	CRF01_AE	S	S	S	S	S	S	S	S	S	S	S	S	S	S	S	S	S	S	S
112	male	married	4	homosexually	32	patient privacy	patient privacy	36	111000	CRF01_AE	S	S	S	S	S	S	S	S	S	S	S	S	S	S	S	S	S	S	S
113	male	married	4	homosexually	31	patient privacy	patient privacy	21	304000	CRF07_BC	S	S	S	S	S	S	S	S	S	S	S	S	S	S	S	S	S	S	S
114	male	married	4	homosexually	32	patient privacy	patient privacy	153	169000	B	S	S	S	S	S	S	S	S	S	S	S	S	S	S	S	S	S	S	S
115	male	single	4	Non-homosexually	25	patient privacy	patient privacy	26	150000	B	S	S	S	S	S	S	S	S	S	S	S	S	S	S	S	S	S	S	S
116	male	married	4	Non-homosexually	54	patient privacy	patient privacy	48	237000	CRF01_AE	S	S	S	S	S	S	S	S	S	S	S	S	S	S	S	S	S	S	S
117	male		4	homosexually	33	patient privacy	patient privacy	20	128000	CRF01_AE	S	S	S	S	S	S	S	S	S	S	S	S	S	S	S	S	S	S	S
118	male	single	4	homosexually	27	patient privacy	patient privacy	27	98900	CRF01_AE	S	S	S	S	S	S	S	S	S	S	S	S	S	S	S	S	S	S	S
119	male	single	4	homosexually	22	patient privacy	patient privacy	12	336000	CRF01_AE	S	S	S	S	S	S	S	S	S	S	S	S	S	S	S	P	P	P	L
120	male	married	4	homosexually	49	patient privacy	patient privacy	155	169000	B	S	S	S	S	S	S	S	S	S	S	S	S	S	S	S	S	S	S	S
121	male	married	4	homosexually	42	patient privacy	patient privacy	11	1400	CRF01_AE	S	S	S	S	S	S	S	S	S	S	S	S	S	S	S	S	S	S	S
122	male	married	4	Non-homosexually	56	patient privacy	patient privacy	23	902000	CRF07_BC	S	S	S	S	S	S	S	S	S	S	S	S	S	S	S	S	S	S	S
123	male	single	4	homosexually	33	patient privacy	patient privacy	45	160000	CRF01_AE	S	S	S	S	S	S	S	S	S	S	S	S	S	S	S	S	S	S	S
124	male	married	4	homosexually	60	patient privacy	patient privacy	18	132000	B	S	S	S	S	S	S	S	S	S	S	S	S	S	S	S	S	S	S	S
125	male	married	4	homosexually	32	patient privacy	patient privacy	93	49800	CRF01_AE	S	S	S	S	S	S	S	S	S	S	S	S	S	S	S	H	L	H	L
126	male	married	4	Non-homosexually	79	patient privacy	patient privacy	53	355000	CRF01_AE	S	S	S	S	S	S	S	S	S	S	S	S	S	S	S	S	S	S	S
127	male	married	4	homosexually	37	patient privacy	patient privacy	3	61100	CRF01_AE	S	S	S	S	S	S	S	S	S	S	S	S	P	S	S	S	S	S	S
128	male	married	4	homosexually	35	patient privacy	patient privacy	98	1390000	C	S	S	S	S	S	S	S	S	S	S	S	S	S	S	S	S	S	S	S
129	female	married	4	Non-homosexually	49	patient privacy	patient privacy	228	90900	C	S	S	S	S	S	S	S	S	S	S	S	S	S	S	S	S	S	S	S
130	male	single	4	Non-homosexually	25	patient privacy	patient privacy	13	200000	B	S	S	S	S	S	S	S	S	H	L	S	S	L	H	S	H	L	H	L
131	male	married	4	Non-homosexually	51	patient privacy	patient privacy	62	3010	B	S	S	S	S	S	S	S	S	S	S	S	S	S	S	S	S	S	S	S
132	male	married	4	Non-homosexually	67	patient privacy	patient privacy	29	685000	CRF01_AE	S	S	S	S	S	S	S	S	S	S	S	S	S	S	S	S	S	S	S
133	male	single	4	homosexually	18	patient privacy	patient privacy	12	793000	CRF01_AE	S	S	S	S	S	S	S	S	S	S	S	S	S	S	S	S	S	S	S
134	male	single	4	homosexually	20	patient privacy	patient privacy	129	467000	B	S	S	S	S	S	S	S	S	S	S	S	S	S	S	S	S	S	S	S
135	male	married	4	Non-homosexually	58	patient privacy	patient privacy	27	230000	CRF01_AE	S	S	S	S	S	S	S	S	S	S	S	S	S	S	S	S	S	S	S
136	male	single	4	homosexually	27	patient privacy	patient privacy	91	264000	CRF07_BC	S	S	S	S	S	S	S	S	S	S	S	S	S	S	S	S	S	S	S
137	male	single	4	Non-homosexually	33	patient privacy	patient privacy	335	60600	CRF07_BC	S	S	S	S	S	S	S	S	S	S	S	S	S	S	S	S	S	S	S
138	male	married	4	homosexually	48	patient privacy	patient privacy	23	46000	CRF07_BC	S	S	S	S	S	S	S	S	S	S	S	S	S	S	S	S	S	S	S
139	male	married	4	Non-homosexually	61	patient privacy	patient privacy	11	93900	B	S	S	S	S	S	S	S	S	S	S	S	S	S	S	S	S	S	S	S
140	female	married	4	Non-homosexually	32	patient privacy	patient privacy	41	892000	C	S	S	S	S	S	S	S	S	S	S	S	S	S	S	S	P	L	P	L
141	male	married	4	Non-homosexually	37	patient privacy	patient privacy	21	180000	B	S	S	S	S	S	S	S	S	S	S	S	S	S	S	S	S	S	S	S
142	male	married	4	homosexually	37	patient privacy	patient privacy	45	104000	CRF01_AE	S	S	S	S	S	S	S	S	S	S	S	S	S	S	S	S	S	S	S
143	male	single	4	homosexually	27	patient privacy	patient privacy	63	81900	CRF01_AE	S	S	S	S	S	S	S	S	S	S	S	S	S	S	S	S	S	S	S
144	male	single	4	homosexually	24	patient privacy	patient privacy	26	176000	CRF01_AE	S	S	S	S	S	S	S	S	S	S	S	S	S	S	S	S	S	S	S
145	male	married	4	homosexually	48	patient privacy	patient privacy	33	357000	CRF01_AE	S	S	S	S	S	S	S	S	S	S	S	S	S	S	S	S	S	S	S
146	male	single	4	homosexually	22	patient privacy	patient privacy	14	424000	CRF01_AE	S	S	S	S	S	S	S	S	S	S	S	S	S	S	S	S	S	S	S
147	male	single	4	homosexually	26	patient privacy	patient privacy	181	501000	CRF01_AE	S	S	S	S	S	S	S	S	H	H	S	S	L	H	L	H	L	H	L
148	male	single	4	Non-homosexually	29	patient privacy	patient privacy	236	198000	B	S	S	S	S	S	S	S	S	S	S	S	S	S	S	S	S	S	S	S
149	male	married	4	Non-homosexually	40	patient privacy	patient privacy	19	786000	B	S	S	S	S	S	S	S	S	S	S	S	S	S	S	S	S	S	S	S
150	male	single	4	homosexually	32	patient privacy	patient privacy	9	121000	CRF01_AE	S	S	S	S	S	S	S	S	S	S	S	S	S	S	S	S	S	S	S
151	male	single	4	Non-homosexually	22	patient privacy	patient privacy	13	50000	CRF01_AE	S	S	S	S	S	S	S	S	S	S	S	S	S	S	S	S	S	S	S
152	male	married	4	homosexually	42	patient privacy	patient privacy	8	1020000	CRF01_AE	S	S	S	S	S	S	S	S	S	S	S	S	S	S	S	S	S	S	S
153	male	married	4	homosexually	47	patient privacy	patient privacy	4	45300	CRF01_AE	S	S	S	S	S	S	S	S	S	S	S	S	S	S	S	S	S	S	S
154	male	married	4	homosexually	47	patient privacy	patient privacy	81	161000	CRF07_BC	S	S	S	S	S	S	S	S	S	S	S	S	S	S	S	S	S	S	S
155	male	single	4	homosexually	23	patient privacy	patient privacy	5	2050000	CRF01_AE	S	S	S	S	S	S	S	S	S	S	S	S	S	S	S	S	S	S	S
156	male	married	4	Non-homosexually	58	patient privacy	patient privacy	278	14700	B	S	S	S	S	S	S	S	S	S	S	S	S	S	S	S	S	S	S	S
157	male	single	4	homosexually	17	patient privacy	patient privacy	6	450000	CRF01_AE	S	S	S	S	S	S	S	S	S	S	S	S	S	S	S	S	S	S	S
158	male	single	4	Non-homosexually	24	patient privacy	patient privacy	232	968000	CRF01_AE	S	S	S	S	S	S	S	S	S	S	S	S	S	S	S	S	S	S	S
159	male	married	4	Non-homosexually	56	patient privacy	patient privacy	11	37600	CRF01_AE	S	S	S	S	S	S	S	S	S	S	S	S	S	S	S	S	S	S	S
160	male	married	4	homosexually	58	patient privacy	patient privacy	19	227000	CRF01_AE	S	S	S	S	S	S	S	S	S	S	S	S	S	S	S	S	S	S	S
161	male	married	4	Non-homosexually	33	patient privacy	patient privacy	3	86000	CRF01_AE	S	S	S	S	S	S	S	S	S	S	S	S	S	S	S	S	S	S	S
162	male	married	4	Non-homosexually	77	patient privacy	patient privacy	403	194000	B	S	S	S	S	S	S	S	S	S	S	S	S	S	S	S	S	S	S	S
163	male	married	4	homosexually	34	patient privacy	patient privacy	121	308000	B	S	S	S	S	S	S	S	S	S	S	S	S	S	S	S	S	S	S	S
164	male	single	4	homosexually	29	patient privacy	patient privacy	6	311000	B	S	S	S	S	S	S	S	S	S	S	S	S	S	S	S	S	S	S	S
165	male	single	4	homosexually	29	patient privacy	patient privacy	133	101000	CRF01_AE	S	S	S	S	S	S	S	S	H	L	S	S	P	H	S	H	I	H	I
166	male	married	4	homosexually	42	patient privacy	patient privacy	12	116000	B	S	S	S	S	S	S	S	S	S	S	S	S	S	S	S	S	S	S	S
167	male	married	4	Non-homosexually	73	patient privacy	patient privacy	17	640000	B	S	S	S	S	S	S	S	S	S	S	S	S	S	S	S	P	P	P	P
168	male	married	4	homosexually	40	patient privacy	patient privacy	49	256000	CRF01_AE	S	S	S	S	S	S	S	S	S	S	S	S	S	S	S	S	S	S	S
169	female	married	4	Non-homosexually	54	patient privacy	patient privacy	3	217000	CRF01_AE	S	S	S	S	S	S	S	S	S	S	S	S	S	S	S	S	S	S	S
170	male	married	4	Non-homosexually	59	patient privacy	patient privacy	202	179000	CRF01_AE	S	S	S	S	S	S	S	S	S	S	S	S	S	S	S	I	P	I	P
171	male	married	4	homosexually	31	patient privacy	patient privacy	14	64400	CRF01_AE	S	S	S	S	S	S	S	S	S	S	S	S	S	S	S	S	S	S	S
172	male	single	4	homosexually	27	patient privacy	patient privacy	67	151000	CRF01_AE	S	S	S	S	S	S	S	S	S	S	S	S	S	S	S	S	S	S	S
173	female	married	4	Non-homosexually	31	patient privacy	patient privacy	61	605000	C	S	S	S	S	S	S	S	S	S	S	S	S	S	S	S	S	S	S	S
174	male	married	4	homosexually	50	patient privacy	patient privacy	450	803000	CRF01_AE	S	S	S	S	S	S	S	S	S	S	S	S	S	S	S	S	S	S	S
175	male	married	4	homosexually	43	patient privacy	patient privacy	9	12400	B	S	S	S	S	S	S	S	S	S	S	S	S	S	S	S	S	S	S	S
176	male	married	4	Non-homosexually	74	patient privacy	patient privacy	58	67100	CRF01_AE	S	S	S	S	S	S	S	S	S	S	S	S	S	S	S	S	S	S	S
177	male	married	4	homosexually	49	patient privacy	patient privacy	173	183000	CRF01_AE	S	S	S	S	S	L	S	S	S	S	S	S	S	S	S	S	S	S	S
178	male	single	4	Non-homosexually	28	patient privacy	patient privacy	25	132000	B	S	S	S	S	S	S	S	S	S	S	S	S	S	S	S	S	S	S	S
179	male	married	4	homosexually	37	patient privacy	patient privacy	94	578000	CRF01_AE	S	S	S	S	S	S	S	S	S	S	S	S	S	S	S	S	S	S	S
180	male	single	4	Non-homosexually	25	patient privacy	patient privacy	20	80300	CRF01_AE	S	S	S	S	S	S	S	S	S	S	S	S	S	S	S	S	S	S	S
181	male	married	4	homosexually	52	patient privacy	patient privacy	76	24200	CRF01_AE	S	S	S	S	S	S	S	S	S	S	S	S	S	S	S	S	S	S	S
182	male	married	4	homosexually	65	patient privacy	patient privacy	22	217000	CRF01_AE	S	S	S	S	S	S	S	S	S	S	S	S	S	S	S	S	S	S	S
183	male	married	4	homosexually	49	patient privacy	patient privacy	58	577000	CRF01_AE	S	S	S	S	S	S	S	S	S	S	S	S	S	S	S	S	S	S	S
184	male	single	4	homosexually	31	patient privacy	patient privacy	9	169000	CRF01_AE	S	S	S	S	S	S	S	S	S	S	S	S	S	S	S	S	S	S	S
185	male	married	4	Non-homosexually	57	patient privacy	patient privacy	19	288000	B	S	S	S	S	S	S	S	S	S	S	S	S	S	S	S	S	S	S	S
186	male	married	4	Non-homosexually	57	patient privacy	patient privacy	67	307000	CRF01_AE	S	S	S	S	S	S	S	S	S	S	S	S	S	S	S	S	S	S	S
187	male	married	4	homosexually	46	patient privacy	patient privacy	59	95000	CRF01_AE	S	S	S	S	S	S	S	S	S	S	S	S	S	S	S	S	S	S	S
188	male	married	4	homosexually	47	patient privacy	patient privacy	83	1620000	B	S	S	S	S	S	S	S	S	S	S	S	S	S	S	S	S	S	S	S
189	female	married	4	Non-homosexually	35	patient privacy	patient privacy	66	4050	CRF07_BC	S	S	S	S	S	S	S	S	S	S	S	S	S	S	S	S	S	S	S
190	male	married	4	homosexually	35	patient privacy	patient privacy	33	45400	CRF01_AE	S	S	S	S	S	S	S	S	S	S	S	S	S	S	S	S	S	S	S
191	male	married	4	Non-homosexually	32	patient privacy	patient privacy	7	173000	CRF01_AE	S	S	S	S	S	S	S	S	I	I	S	I	H	I	H	H	S	H	S
192	male	divorced	4	homosexually	50	patient privacy	patient privacy	38	134000	B	S	S	S	S	S	S	S	S	S	S	S	S	S	S	S	S	S	S	S
193	male	married	4	homosexually	31	patient privacy	patient privacy	12	31200	B	S	S	S	S	S	S	S	S	S	S	S	S	S	S	S	S	S	S	S
194	male	single	4	Non-homosexually	25	patient privacy	patient privacy	280	297000	CRF01_AE	S	S	S	S	S	S	S	S	H	L	S	S	P	H	S	H	I	H	I
195	male	single	4	homosexually	30	patient privacy	patient privacy	155	8000	C	S	S	S	S	S	S	S	S	S	S	S	S	S	S	S	S	S	S	S
196	male	divorced	4	homosexually	41	patient privacy	patient privacy	117	289000	C	S	S	S	S	S	S	S	S	S	S	S	S	S	S	S	S	S	S	S
197	male	married	4	homosexually	31	patient privacy	patient privacy	152	256000	CRF01_AE	S	S	S	S	S	S	S	S	S	S	S	S	S	S	S	S	S	S	S
198	male	married	4	homosexually	53	patient privacy	patient privacy	107	64800	CRF01_AE	S	S	S	S	S	S	S	S	S	S	S	S	S	S	S	S	S	S	S
199	male	married	4	homosexually	31	patient privacy	patient privacy	6	84000	CRF01_AE	S	S	S	S	S	S	S	S	S	S	S	S	S	S	S	S	S	S	S
200	male	married	4	Non-homosexually	55	patient privacy	patient privacy	17	182000	CRF01_AE	S	S	S	S	S	S	S	S	H	L	S	S	L	H	S	H	I	H	H
201	male	single	4	homosexually	29	patient privacy	patient privacy	27	2900000	CRF07_BC	S	S	S	S	S	S	S	S	I	I	S	I	H	I	H	L	L	I	I
202	male	married	4	homosexually	38	patient privacy	patient privacy	48	40100	CRF01_AE	S	S	S	S	S	S	S	S	S	S	S	P	P	S	S	S	S	S	S
203	male	married	4	homosexually	38	patient privacy	patient privacy	44	149000	B	S	S	S	S	S	S	S	S	S	S	S	S	S	S	S	S	S	S	S
204	male	married	4	Non-homosexually	50	patient privacy	patient privacy	188	64500	B	S	S	S	S	S	S	S	S	S	S	S	S	S	S	S	S	S	S	S
205	male	married	4	homosexually	60	patient privacy	patient privacy	213	5720000	C	S	S	S	S	S	S	S	S	S	S	S	S	S	S	S	S	S	S	S
206	male	married	4	Non-homosexually	54	patient privacy	patient privacy	32	247000	B	S	S	S	S	S	S	S	S	S	S	S	S	S	S	S	S	S	S	S
207	male	divorced	4	Non-homosexually	37	patient privacy	patient privacy	14	358000	CRF01_AE	S	S	S	S	S	S	S	S	S	S	S	S	S	S	S	S	S	S	S
208	male	single	4	Non-homosexually	27	patient privacy	patient privacy	21	541000	CRF01_AE	S	S	S	S	S	S	S	S	S	S	S	S	S	S	S	S	S	S	S
209	male	married	4	homosexually	61	patient privacy	patient privacy	125	23000	CRF01_AE	S	S	S	S	S	S	S	S	S	S	S	S	S	S	S	S	S	S	S
210	male	married	4	homosexually	31	patient privacy	patient privacy	124	4790	CRF01_AE	S	S	S	S	S	S	S	S	S	S	S	S	S	S	S	S	S	S	S
211	male	married	4	homosexually	42	patient privacy	patient privacy	14	3360	CRF01_AE	S	S	S	S	S	S	S	S	S	S	S	S	S	S	S	S	S	S	S
212	male	married	4	homosexually	32	patient privacy	patient privacy	4	236000	CRF01_AE	S	S	S	S	S	S	S	S	S	S	S	S	S	S	S	S	S	S	S
213	male	married	4	Non-homosexually	53	patient privacy	patient privacy	389	1170000	C	S	S	S	S	S	S	S	S	S	S	S	S	S	S	S	S	S	S	S
214	male	married	4	Non-homosexually	66	patient privacy	patient privacy	468	290000	CRF01_AE	S	S	S	S	S	S	S	S	S	S	S	S	S	S	S	S	S	S	S
215	male	single	4	homosexually	23	patient privacy	patient privacy	30	252000	CRF01_AE	S	S	S	S	S	S	S	S	S	S	S	S	S	S	S	S	S	S	S
216	male	single	4	homosexually	29	patient privacy	patient privacy	10	130000	B	S	S	S	S	S	S	S	S	S	S	S	S	S	S	S	S	S	S	S
217	male	married	4	homosexually	52	patient privacy	patient privacy	22	1640000	CRF01_AE	S	S	S	S	S	S	S	S	S	S	S	S	S	S	S	S	S	S	S
218	female	married	4	Non-homosexually	55	patient privacy	patient privacy	164	12000	B	S	S	S	S	S	S	S	S	S	S	S	S	S	S	S	S	S	S	S
219	male	married	4	homosexually	52	patient privacy	patient privacy	82	117000	B	S	S	S	S	S	S	S	S	S	S	S	S	S	S	S	S	S	S	S
220	male	married	4	Non-homosexually	37	patient privacy	patient privacy	168	173000	CRF01_AE	S	S	S	S	S	S	S	S	S	S	S	S	S	S	S	S	S	S	S
221	male	married	4	Non-homosexually	44	patient privacy	patient privacy	2	277000	CRF01_AE	S	S	S	S	S	S	S	S	S	S	S	S	S	S	S	S	S	S	S
222	male	divorced	4	Non-homosexually	46	patient privacy	patient privacy	22	101000	CRF01_AE	S	S	S	S	S	S	S	S	S	S	S	S	S	S	S	S	S	S	S
223	male	married	4	homosexually	26	patient privacy	patient privacy	43	765000	CRF07_BC	S	S	S	S	S	S	S	S	S	S	S	S	S	S	S	S	S	S	S
224	male	married	4	homosexually	36	patient privacy	patient privacy	15	207000	CRF01_AE	S	S	S	S	S	S	S	S	S	S	S	S	S	S	S	S	S	S	S
225	male	married	4	Non-homosexually	27	patient privacy	patient privacy	30	86700	CRF01_AE	S	S	S	S	S	S	S	S	S	S	S	S	P	S	S	S	S	S	S
226	male	married	4	homosexually	44	patient privacy	patient privacy	14	573000	B	S	S	S	S	S	S	S	S	S	S	S	S	S	S	S	S	S	S	S
227	male	married	4	Non-homosexually	54	patient privacy	patient privacy	20	51200	CRF01_AE	S	S	S	S	S	S	S	S	S	S	S	S	S	S	S	P	P	P	P
228	female	divorced	4	Non-homosexually	52	patient privacy	patient privacy	213	51800	CRF01_AE	S	S	S	S	S	S	S	S	S	S	S	S	S	S	S	P	P	P	P
229	male	single	4	Non-homosexually	24	patient privacy	patient privacy	29	94300	CRF01_AE	S	S	S	S	S	S	S	S	S	S	S	S	S	S	S	S	S	S	S
230	male	married	4	homosexually	34	patient privacy	patient privacy	274	282000	CRF01_AE	S	S	S	S	S	S	S	S	S	S	S	S	S	S	S	S	S	S	S
231	male	single	4	Non-homosexually	25	patient privacy	patient privacy	10	486000	CRF01_AE	S	S	S	S	S	S	S	S	S	S	S	S	S	S	S	S	S	S	S
232	male	single	4	homosexually	31	patient privacy	patient privacy	4	199000	CRF07_BC	S	S	S	S	S	S	S	S	S	S	S	S	S	S	S	S	S	S	S
233	male	married	4	Non-homosexually	57	patient privacy	patient privacy	21	159000	CRF01_AE	S	S	S	S	S	S	S	S	S	S	S	S	S	S	S	P	P	P	P
234	male	single	4	homosexually	22	patient privacy	patient privacy	2	46200	CRF01_AE	S	S	S	S	S	S	S	S	S	S	S	S	S	S	S	S	S	S	S
235	female	married	4	Non-homosexually	41	patient privacy	patient privacy	131	1770	B	S	S	S	S	S	S	S	S	S	S	S	S	S	S	S	S	S	S	S
236	male	married	4	homosexually	53	patient privacy	patient privacy	16	146000	CRF01_AE	S	S	S	S	S	S	S	S	S	S	S	S	S	S	S	S	S	S	S
237	male	married	4	Non-homosexually	52	patient privacy	patient privacy	110	6240	CRF01_AE	S	S	S	S	S	S	S	S	S	S	S	S	S	S	S	S	S	S	S
238	male	married	4	Non-homosexually	31	patient privacy	patient privacy	22	252000	B	S	S	S	S	S	S	S	S	S	S	S	S	S	S	S	S	S	S	S
239	male	married	4	homosexually	32	patient privacy	patient privacy	182	36100	CRF07_BC	S	S	S	S	S	S	S	S	S	S	S	S	S	S	S	S	S	S	S
240	male	married	4	Non-homosexually	69	patient privacy	patient privacy	131	193000	CRF07_BC	S	S	S	S	S	S	S	S	S	S	S	S	S	S	S	P	P	P	P
241	female	married	4	Non-homosexually	40	patient privacy	patient privacy	4	5210	CRF01_AE	S	S	S	S	S	S	S	S	S	S	S	S	S	S	S	S	S	S	S
242	male	married	4	Non-homosexually	74	patient privacy	patient privacy	48	141000	B	S	S	S	S	S	S	S	S	S	S	S	S	S	S	S	S	S	S	S
243	male	single	4	homosexually	32	patient privacy	patient privacy	147	490000	CRF01_AE	S	S	S	S	S	S	S	S	S	S	S	S	S	S	S	P	P	P	P
244	male	married	4	homosexually	33	patient privacy	patient privacy	32	39300	CRF01_AE	S	S	S	S	S	S	S	S	S	S	S	S	S	S	S	S	S	S	S
245	male	widowed	4	homosexually	58	patient privacy	patient privacy	45	79000	CRF01_AE	S	S	S	S	S	S	S	S	S	S	S	S	S	S	S	S	S	S	S
246	male	married	4	Non-homosexually	36	patient privacy	patient privacy	10	381000	CRF01_AE	S	S	S	S	S	S	S	S	S	S	S	S	S	S	S	S	S	S	S
247	male	divorced	4	Non-homosexually	69	patient privacy	patient privacy	83	19000	B	S	S	S	S	S	S	S	S	S	S	S	S	S	S	S	S	S	S	S
248	male	single	4	homosexually	29	patient privacy	patient privacy	462	72100	B	S	S	S	S	S	S	S	S	S	S	S	S	S	S	S	S	S	S	S
249	male	married	4	homosexually	53	patient privacy	patient privacy	22	73200	CRF01_AE	S	S	S	S	S	S	S	S	S	S	S	S	S	S	S	S	S	S	S
250	male	single	4	homosexually	33	patient privacy	patient privacy	8	176000	CRF01_AE	S	S	S	S	S	S	S	S	S	S	S	S	S	S	S	S	S	S	S
251	male	married	4	homosexually	42	patient privacy	patient privacy	311	2000	CRF01_AE	S	S	S	S	S	S	S	S	S	S	S	S	S	S	S	S	S	S	S
252	male	single	4	homosexually	24	patient privacy	patient privacy	235	214000	CRF01_AE	S	S	S	S	S	S	S	S	S	S	S	S	S	S	S	S	S	S	S
253	male	divorced	4	Non-homosexually	54	patient privacy	patient privacy	20	39800	CRF01_AE	S	S	S	S	S	S	S	S	S	S	S	S	S	S	S	S	S	S	S
254	male	single	4	Non-homosexually	39	patient privacy	patient privacy	18	172000	CRF01_AE	S	S	S	S	S	S	S	S	S	S	S	S	S	S	S	S	S	S	S
255	male	married	4	Non-homosexually	53	patient privacy	patient privacy	4	17800	CRF01_AE	S	S	S	S	S	S	S	S	S	S	S	S	S	S	S	S	S	S	S
256	male	single	4	Non-homosexually	25	patient privacy	patient privacy	37	506000	CRF01_AE	S	S	S	S	S	S	S	S	S	S	S	S	S	S	S	S	S	S	S
257	male	married	4	Non-homosexually	51	patient privacy	patient privacy	8	35900	B	S	S	S	S	S	S	S	S	S	S	S	S	S	S	S	P	P	P	P
258	male	single	4	Non-homosexually	34	patient privacy	patient privacy	29	37400	CRF01_AE	S	S	S	S	S	S	S	S	S	S	S	S	P	S	S	S	S	S	S
259	male	single	4	homosexually	22	patient privacy	patient privacy	54	546000	CRF01_AE	S	S	S	S	S	S	S	S	S	S	S	S	S	S	S	S	S	S	S
260	male	married	4	Non-homosexually	31	patient privacy	patient privacy	13	368000	CRF01_AE	S	S	S	S	S	S	S	S	S	S	S	S	S	S	S	S	S	S	S
261	male	divorced	4	homosexually	53	patient privacy	patient privacy	214	6060	CRF01_AE	S	S	S	S	S	S	S	S	S	S	S	S	S	S	S	S	S	S	S
262	male	divorced	4	Non-homosexually	58	patient privacy	patient privacy	6	148000	CRF01_AE	S	S	S	S	S	S	S	S	S	S	S	S	S	S	S	S	S	S	S
263	male	married	4	homosexually	49	patient privacy	patient privacy	3	535000	CRF01_AE	S	S	S	S	S	S	S	S	S	S	S	S	P	S	S	S	S	S	S
264	male	married	4	homosexually	30	patient privacy	patient privacy	27	153000	CRF01_AE	S	S	S	S	S	S	S	S	S	S	S	S	S	S	S	S	S	S	S
265	male	married	4	Non-homosexually	67	patient privacy	patient privacy	13	54700	CRF01_AE	S	S	S	S	S	S	S	S	S	S	S	S	S	S	S	S	S	S	S
266	male	married	4	homosexually	65	patient privacy	patient privacy	213	42400	B	S	S	S	S	S	S	S	S	S	S	S	S	S	S	S	S	S	S	S
267	male	divorced	4	Non-homosexually	50	patient privacy	patient privacy	10	90000	CRF01_AE	S	S	S	S	S	S	S	S	S	S	S	S	S	S	S	S	S	S	S
268	male	married	4	homosexually	49	patient privacy	patient privacy	64	6760	CRF01_AE	S	S	S	S	S	S	S	S	S	S	S	S	S	S	S	S	S	S	S
269	male	married	4	Non-homosexually	67	patient privacy	patient privacy	60	61500	B	S	S	S	S	S	S	S	S	S	S	S	S	S	S	S	S	S	S	S
270	male	married	4	homosexually	42	patient privacy	patient privacy	247	15400	CRF01_AE	S	S	S	S	S	S	S	S	S	S	S	S	S	S	S	S	S	S	S
271	male	single	4	homosexually	25	patient privacy	patient privacy	19	890000	CRF01_AE	S	S	S	S	S	S	S	S	S	S	S	S	S	S	S	S	S	S	S
272	male	married	4	homosexually	32	patient privacy	patient privacy	407	16000	CRF01_AE	S	S	S	S	S	S	S	S	S	S	S	S	S	S	S	S	S	S	S
273	male	single	4	Non-homosexually	27	patient privacy	patient privacy	34	33700	CRF01_AE	S	S	S	S	S	S	S	S	H	L	S	S	P	H	S	I	I	H	I
274	male	married	4	homosexually	61	patient privacy	patient privacy	24	285000	C	S	S	S	S	S	S	S	S	S	S	S	S	S	S	S	S	S	S	S
275	male	married	4	homosexually	37	patient privacy	patient privacy	102	129000	CRF01_AE	S	S	S	S	S	S	S	S	S	S	S	S	S	S	S	S	S	S	S
276	male	married	4	Non-homosexually	59	patient privacy	patient privacy	38	219000	CRF01_AE	S	S	S	S	S	S	S	S	S	S	S	S	S	S	S	S	S	S	S
277	female	single	4	Non-homosexually	24	patient privacy	patient privacy	4	331000	CRF01_AE	S	S	S	S	S	S	S	S	S	S	S	S	S	S	S	S	S	S	S
278	male	divorced	4	Non-homosexually	50	patient privacy	patient privacy	12	1070000	CRF01_AE	S	S	S	S	S	S	S	S	S	S	S	S	S	S	S	S	S	S	S
279	male	married	4	Non-homosexually	58	patient privacy	patient privacy	11	325000	CRF01_AE	S	S	S	S	S	S	S	S	S	S	S	S	S	S	S	S	S	S	S
280	male	married	4	Non-homosexually	62	patient privacy	patient privacy	30	54400	CRF01_AE	S	S	S	S	S	S	S	S	S	S	S	S	S	S	S	S	S	S	S
281	male	married	4	Non-homosexually	65	patient privacy	patient privacy	2	295000	CRF01_AE	S	S	S	S	S	S	S	S	S	S	S	S	S	S	S	S	S	S	S
282	female	married	4	Non-homosexually	33	patient privacy	patient privacy	13	172000	CRF01_AE	S	S	S	S	S	S	S	S	S	S	S	S	S	S	S	P	P	P	L
283	male	married	4	Non-homosexually	66	patient privacy	patient privacy	9	202000	CRF01_AE	S	S	S	S	S	S	S	S	S	S	S	S	S	S	S	S	S	S	S
284	male	married	4	homosexually	44	patient privacy	patient privacy	2	215000	CRF01_AE	S	S	S	S	S	S	S	S	S	S	S	S	S	S	S	S	S	S	S
285	male	married	4	Non-homosexually	57	patient privacy	patient privacy	34	526000	CRF01_AE	S	S	S	S	S	S	S	S	S	S	S	S	S	S	S	S	S	S	S
286	male	married	4	homosexually	46	patient privacy	patient privacy	29	175000	CRF01_AE	S	S	S	S	S	S	S	S	S	S	S	S	S	S	S	S	S	S	S
287	male	married	4	homosexually	35	patient privacy	patient privacy	219	58300	CRF01_AE	S	S	S	S	S	S	S	S	S	S	S	S	S	S	S	P	S	L	S
288	male	married	4	homosexually	30	patient privacy	patient privacy	28	32700	CRF01_AE	S	S	S	S	S	S	S	S	S	S	S	S	S	S	S	S	S	S	S
289	male	single	4	homosexually	21	patient privacy	patient privacy	181	3280000	CRF01_AE	S	S	S	S	S	S	S	S	S	S	S	S	S	S	S	P	P	P	P
290	male	married	4	homosexually	39	patient privacy	patient privacy	176	2360000	CRF01_AE	S	S	S	S	S	S	S	S	S	S	S	S	S	S	S	S	S	S	S
291	male	married	4	homosexually	32	patient privacy	patient privacy	26	1480000	CRF01_AE	P	S	P	P	P	L	S	P	S	S	S	S	S	S	S	S	S	S	S
292	male	single	4	Non-homosexually	27	patient privacy	patient privacy	545	3110000	B	S	S	S	S	S	S	S	S	S	S	S	S	S	S	S	S	S	S	S
293	male	married	4	Non-homosexually	60	patient privacy	patient privacy	14	747000	B	S	S	S	S	S	S	S	S	S	S	S	S	S	S	S	S	S	S	S
294	male	single	4	homosexually	32	patient privacy	patient privacy	22	870000	CRF01_AE	S	S	S	S	S	S	S	S	S	S	S	S	S	S	S	S	S	S	S
